# Supplementary material for: Food Environments and Diet Quality Among Vendors and Consumers in Five Traditional Urban Markets in Kenya
Source: Nutrients. 2024 Dec 30;17(1):116. doi: 10.3390/nu17010116 (PMC11723231; doi:10.3390/nu17010116)
Supplement: Supplementary file 1 [file nutrients-17-00116-s001.zip]

Archive with 1 entries (1 files):
- nutrients-3369605-supplementary.pdf
